# Supplementary material for: Associated Factors of Spontaneous Hemorrhage in Brain Metastases in Patients with Lung Adenocarcinoma
Source: Cancers (Basel). 2023 Jan 19;15(3):619. doi: 10.3390/cancers15030619 (PMC9913139; doi:10.3390/cancers15030619)
Supplement: Supplementary file 1 [file cancers-15-00619-s001.zip]

Archive with 1 entries (1 files):
- cancers-2160185-supplementary.pdf
